# Supplementary material for: An Amplicon-Based Application for the Whole-Genome Sequencing of GI-19 Lineage Infectious Bronchitis Virus Directly from Clinical Samples
Source: Viruses. 2024 Mar 27;16(4):515. doi: 10.3390/v16040515 (PMC11054852; doi:10.3390/v16040515)
Supplement: Supplementary file 1 [file viruses-16-00515-s001.zip]

Archive with 1 entries (1 files):
- viruses-2915134-supplementary.pdf
